# Supplementary material for: Expression patterns of members of the ethylene signaling–related gene families in response to dehydration stresses in cassava
Source: PLoS One. 2017 May 23;12(5):e0177621. doi: 10.1371/journal.pone.0177621 (PMC5441607; doi:10.1371/journal.pone.0177621)
Supplement: S1 Table — (XLSX) [file pone.0177621.s001.xlsx]

## Sheet: Sheet1
S1 Table. Primers used for qRT-PCR
Gene	Forward primers(5’-3’)	Reverse primers(5’-3’)
MeERS1	TAAAGCCGTTGCCGTAGT	TAAGCCCCATTTCCCTGT
MeERS2	GCCACCGCTATTACACTCTTCACTC	TGTTCTCATCTCATTAGGCATCCAC
MeERS3	CTGCTGGATGGCACTAAC	AACCTGCATGACCGAACT
MeERS4	CCCACTCGGACTGGATTA	GCATAGCGTTTGGTAGAA
MeERS5	TGCTGTATGGATGCCGAATG	TGCTGCCCCAAGTGCTGA
MeETR2	TGAGTTCATTGCCTTCATTGTTCTT	CAAATTCATCTCCGTTCTAATCTGG
MeEIN4	ATAACCCTTTTGACTTTGATTCCTC	CATCTCTGTTCTATTCTCATTTGGC
MeEIL1	TCAGAGGCGATTTCCGTT	GAATGACCAAAGACCCAC
MeEIL2	TTCTTCAGTTTCCATTTTCGGGTA	ATCTTGGGCTCTTGACATTTTCTT
MeERF1	TCCTTTAACCAATATCCTCTCCCC	TCAAATGTGCCTAACCATACCCTT
MeERF2	CCGCCCCTTCTCTTCTTGCTACTA	TTCTCCTGAGGTTCCAATTTCACC
MeERF3	AACGTAAACCTCAAATCATCGATC	TGTAATGCCTTTTCTCTTCAGCAG
MeERF4	TATGATGCTTTACGGCGTCCTC	CCCTATAATGCTTCCCCTTTGC
MeERF5	CGATGAGGTAGATGATGTCTTGCTT	TGGTTCTTTCTCTTTCTCTTTGCAG
MeERF6	AACCAAGTGGAGAAGACTGAGAAGG	ATAAGTACCGAGCCAGACACGAACA
MeERF7	AAATCATTCCAATCAACATCACCAA	CAGTACTCCCGTCAAAAAACCAAAC
MeERF8	GAACAAATCTCAAGCCTAGAGACG	ACCATTAAAACCCTAAACACAACC
MeERF9	TAATCGGTTAAGAAGCAGGTGGTAG	GAAGAAGGGGTAGTTGAAGAAGAAG
MeERF10	GGTGTCAACAACAGCAACAAAAAG	AAAATTCAGATCGAAAGGTAAGGG
MeERF11	GAGGTATAAGGATGAGGAAGTGGGG	GGGTTCTTTTCTGATGCATGGAGAG
MeERF12	GATGAGGAAGTGGGGTAAGTGGGT	TTCAGTGGCTTTCTTGCGAATAGA
MeERF13	ATTTGGCTCGGTACTTTCCCTAC	TCACGATCTCACTCAACTCCTCT
MeERF14	GAAGATATGCAGCCGAGATTAGAGA	GGCAGAAAAATTGAAGATGAAGAGA
MeActin	ACTGGTGTAATGGTTGGGATGGG	ACGAAGAATGGCATGTGGAAGAG
