# Supplementary material for: Expression patterns of members of the ethylene signaling–related gene families in response to dehydration stresses in cassava
Source: PLoS One. 2017 May 23;12(5):e0177621. doi: 10.1371/journal.pone.0177621 (PMC5441607; doi:10.1371/journal.pone.0177621)
Supplement: S2 Table — (XLSX) [file pone.0177621.s002.xlsx]

## Sheet: Sheet1
S2 Table.The ethylene receptor genes and transcription factor genes used to construct the phylogenetic trees.
Gene	ID	Gene	ID
MeERS1	OAY61866.1	MeERF11	JQ807807.1
MeERS2	OAY28058.1	MeERF12	Manes.18G040400.1
MeERS3	OAY45902.1	MeERF13	Manes.16G075800.1
MeERS4	OAY38822.1	MeERF14	Manes.11G074500.1
MeERS5	OAY42051.1	AtERF1	NM_113225.3
MeETR2	Manes.03G167400.1	AtERF2	AK175151.1
MeEIN4	OAY44278.1	AtERF3	NM_103946.3
AtERS1	NM_129658.4	AtERF4	AY140030.1
AtERS2	NM_001331475.1	AtERF5	AB008107.1
AtETR1	NM_105305.4	AtERF6	NM_117854.3
AtEIN3	AF004216.1	AtERF7	AB032201.1
AtEIN4	NM_111329.4	AtERF8	NM_104196.3
MeEIL1	Manes.04G052000.1	AtERF9	AB047648.1
MeEIL2	Manes.06G168800.1	AtERF10	NM_100259.2
AtEIL1	BT003344.1	AtERF11	AB055882.1
AtEIL2	NM_001343698.1	AtERF12	AB055883.1
AtEIL3	NM_106032.5	AtERF13	NM_130048.3
AtEIN3	AF004216.1	AtERF14	NM_100317.2
MeERF1	Manes.15G039700.1	AtERF15	NM_179831.2
MeERF2	Manes.01G085400.1	AtERF59	NM_100497.3
MeERF3	Manes.02G042400.1	AtERF71	NM_130320.4
MeERF4	Manes.01G085400.1	AtERF72	AY142562.1
MeERF5	Manes.11G013700.1	AtERF98	XM_010513891.1
MeERF6	AY973613.1	AtERF104	NM_125553.3
MeERF7	Manes.13G143500.1	AtERF105	AY114590.1
MeERF8	Manes.15G009900.1	AtERF109	BX828452.1
MeERF9	Manes.18G069000.1	AtERF110	NM_124387.3
MeERF10	Manes.10G031600.1	AtERF115	AB493741.1
At: Arabidopsis thaliana; Me: manihot esculenta.
