# Supplementary material for: Expression patterns of members of the ethylene signaling–related gene families in response to dehydration stresses in cassava
Source: PLoS One. 2017 May 23;12(5):e0177621. doi: 10.1371/journal.pone.0177621 (PMC5441607; doi:10.1371/journal.pone.0177621)
Supplement: S3 Table — (XLSX) [file pone.0177621.s003.xlsx]

## Sheet: Sheet1
S3 Table. Putative cis-elements of more than 6 bp identiﬁed in ethylene receptor genes and transcription factor genes
Gene	Elementa	Elementb
MeERS1	MSA-like2 , Skn-1_motif3	ABRE,ARE2, HSE, MBS, TATC-box, TC-rich repeats, GARE-motif2, P-box2
MeERS2	GCN4_motif,O2-site, Skn-1_motif2, circadian	ABRE,TATC-box,ARE4, HSE2, MBS2, TC-rich repeats, TCA-element2
MeERS3	O2-site, circadian2	Box-W1, ABRE,ARE,HSE,MBS,TCA-element, P-box2
MeERS4	circadian6	ABRE, ARE2, CGTCA-motif2, HSE3, LTR, TCA-element, TC-rich repeats2, TGACG-motif2, TGA-element
MeERS5	Skn-1_motif, circadian	ABRE, HSE, TC-rich repeats2, TCA-element3, GARE-motif2
MeEIN4	CAT-box, HD-Zip1, HD-Zip2, O2-site, Skn-1_motif3, circadian	ARE3, HSE2, TC-rich repeats2, GARE-motif, TCA-element2, WUN-motif
MeETR2	O2-site, circadian	CGTCA-motif, ARE6, ERE, TGACG-motif, HSE3, TC-rich repeats, GARE-motif
MeEIL1	RY-element, circadian2	Box-W1, P-box HSE, TCA-element,
MeEIL2	O2-site	ERE, TC-rich repeats
MeERF1	CAT-box, O2-site, Skn-1_motif3, as-2-box	ABRE2, Box-W1, ARE3,MBS2, CGTCA-motif3, LTR, HSE, TC-rich repeats2, TCA-element2, TGACG-motif
MeERF2	Skn-1_motif3, as1	ABRE, C-repeat/DRE, MBS, TGACG-motif2, CGTCA-motif2
MeERF3		ARE, HSE, TCA-element
MeERF4	O2-site, P-box, as1, Skn-1_motif4, as-2-box, circadian2	ABRE, HSE, MBS, CGTCA-motif3, TGA-element, TCA-element2, TGACG-motif3
MeERF5	MSA-like, Skn-1_motif2	GARE-motif, HSE3, TGACG-motif, TC-rich repeats2, TCA-element,P-box4, CGTCA-motif, TGA-element
MeERF6	CAT-box, HD-Zip1, HD-Zip2, O2-site2, Skn-1_motif2, circadian	GARE-motif, ABRE3, ARE4, ERE, HSE2, TC-rich repeats, TGACG-motif4, CGTCA-motif4, TGA-box
MeERF7	O2-site2, Skn-1_motif, circadian	ABRE2, ARE, ERE, HSE, TC-rich repeats2, TCA-element, P-box
MeERF8	CAT-box, CCGTCC-box, NON-box,O2-site2, Skn-1_motif, circadian, dOCT	ABRE3, ARE2, HSE2, MBS2, TC-rich repeats2, TCA-element, TGACG-motif3, P-box, CGTCA-motif3, TGA-element, TGA-box
MeERF9	MSA-like, Skn-1_motif3, as-2-box, circadian	Box-W13, ABRE10, ARE3,CE3, MBS5, TC-rich repeats2, TCA-element, TGACG-motif3, WUN-motif, CGTCA-motif3
MeERF10	Skn-1_motif, circadian3	ABRE, ARE, ERE, GARE-motif, HSE, MBS, TC-rich repeats6
MeERF11	C-repeat/DRE, GCN4_motif2, O2-site2, Skn-1_motif2	ABRE, ARE3, ERE2, GARE-motif, HSE4, CGTCA-motif, TGACG-motif, TGA-element
MeERF12	C-repeat/DRE, GCN4_motif, Skn-1_motif, circadian3	ABRE2, ARE3, GARE-motif, HSE4, MBS2, Box-W1, CGTCA-motif4, LTR3, TGACG-motif4, TGA-element2
MeERF13	GCN4_motif, HD-Zip1, HD-Zip2, Skn-1_motif4, as-2-box	MBS2, TC-rich repeats3, CGTCA-motif3, HSE TCA-element2, Box-W1, TGACG-motif3
MeERF14	O2-site, Skn-1_motif2, circadian	ERE, GARE-motif, HSE3, TC-rich repeats2, CGTCA-motif, TGACG-motif
acis-elements involved in plant growth and development.
bcis-elements related to plant stress responses.
Numbers highlighted in red represent cis-elements present as multiple copies within a promoter.
MSA-like, cis-acting element involved in cell cycle regulation; Skn-1_motif, required for endosperm expression; GCN4_motif, involved in endosperm expression; O2-site, involved in zein metabolism regulation; circadian, involved in circadian control; CAT-box, related to meristem expression; HD-Zip1, involved in differentiation of the palisade mesophyll cells; HD-Zip2, involved in leaf morphology de…
