# Supplementary material for: Expression patterns of members of the ethylene signaling–related gene families in response to dehydration stresses in cassava
Source: PLoS One. 2017 May 23;12(5):e0177621. doi: 10.1371/journal.pone.0177621 (PMC5441607; doi:10.1371/journal.pone.0177621)
Supplement: S4 Table — (XLSX) [file pone.0177621.s004.xlsx]

## Sheet: Sheet1
S4 Table. Expression data (log2 (expression values + 1)) of the ethylene receptor genes and transcription factor genes in different tissues of cassava.
Gene	Stem	Leaf	Root	Tuber
MeERS1	1.65324	1.2866	1.71722	1.4206
MeERS2	1.85753	1.22706	1.92978	1.70339
MeERS3	1.02303	2.07156	2.10661	1.46103
MeERS4	1.1468	2.49442	1.40448	1.14859
MeERS5	1.02566	1.71953	1.45806	0.106303
MeETR2	2.72562	3.30714	0.954358	0.829603
MeEIN4	2.4868	1.66758	1.03899	1.90855
MeERF1	1.62453	5.32837	3.12189	1.18509
MeERF2	1.32283	3.19347	2.74796	1.04715
MeERF3	3.85181	7.52294	1.43161	5.14598
MeERF4	1.00503	3.70227	2.27132	1.88145
MeERF5	1.42328	1.13602	2.1876	1.39664
MeERF6	1.00251	1.04957	3.89634	1.89024
MeERF7	1.66269	1.76002	2.12279	1.29823
MeERF8	1.51579	1.03361	3.52352	5.50568
MeERF9	1.01266	2.85125	3.96661	2.49644
MeERF10	1.06952	1.9016	2.25082	2.41245
MeERF11	1.05543	5.01115	7.53475	4.17124
MeERF12	1.01524	5.4485	6.83836	4.88224
MeERF13	5.13866	3.58839	4.81392	4.74976
MeERF14	3.33894	1.24522	1.14146	0
MeEIL1	1.35338	2.05	1.03361	1.11206
MeEIL2	2.19103	3.40037	1.02566	2.23313
