# Supplementary material for: Expression patterns of members of the ethylene signaling–related gene families in response to dehydration stresses in cassava
Source: PLoS One. 2017 May 23;12(5):e0177621. doi: 10.1371/journal.pone.0177621 (PMC5441607; doi:10.1371/journal.pone.0177621)
Supplement: S5 Table — (XLSX) [file pone.0177621.s005.xlsx]

## Sheet: Sheet1
S5 Table. Expression data of the ethylene receptor genes and transcription factor genes in different tissues of cassava.
Gene	Stem	Leaf	Root	Tuber
MeERS1	2.1454	1.43952	2.28802	1.67696
MeERS2	2.62387	1.3409	2.80997	2.25666
MeERS3	1.03219	3.20341	3.30677	1.75305
MeERS4	1.21422	4.635	1.64722	1.21698
MeERS5	1.03589	2.29329	1.74739	0.076466
MeETR2	5.61444	8.89799	0.937718	0.777197
MeEIN4	4.60532	2.17681	1.05478	2.75432
MeERF1	2.08342	39.1789	7.70529	1.27378
MeERF2	1.50156	8.1481	5.71766	1.06644
MeERF3	13.4381	182.921	1.69748	34.4074
MeERF4	1.00698	12.0165	3.82766	2.68444
MeERF5	1.68195	1.19774	3.55546	1.63288
MeERF6	1.00348	1.06992	13.8907	2.70696
MeERF7	2.16607	2.38703	3.35535	1.45926
MeERF8	1.85955	1.04715	10.4997	44.4335
MeERF9	1.01763	6.21627	14.6339	4.64292
MeERF10	1.09874	2.73628	3.75954	4.32379
MeERF11	1.07834	31.2482	184.432	17.0164
MeERF12	1.02123	42.6679	113.433	28.4918
MeERF13	34.2282	11.0285	27.1278	25.9042
MeERF14	9.11863	1.37055	1.20605	0
MeEIL1	1.55509	3.14105	1.04715	1.16155
MeEIL2	3.56633	9.5588	1.03589	3.70154
