# Supplementary material for: Expression patterns of members of the ethylene signaling–related gene families in response to dehydration stresses in cassava
Source: PLoS One. 2017 May 23;12(5):e0177621. doi: 10.1371/journal.pone.0177621 (PMC5441607; doi:10.1371/journal.pone.0177621)
Supplement: S6 Table — (XLSX) [file pone.0177621.s006.xlsx]

## Sheet: Sheet1
S6 Table. Statistical analysis ( standard error of mean ) expression data of the ethylene receptor genes and transcription factor genes in different tissues of cassava.
Gene	Stem	Leaf	Root	Tuber
MeERS1	0.587816	0.844579	0.551056	1.2709
MeERS2	0.685643	3.59536	0.392003	1.0762
MeERS3	0.440973	0.393429	0.343023	2.33115
MeERS4	0.980242	1.29631	0.980242	2.52143
MeERS5	0.489933	2.93676	0.797248	1.04605
MeETR2	0.7097	0.174728	0.338638	0.800022
MeEIN4	0.350033	0.783404	0.734532	0.685643
MeERF1	2.80507	0.501651	1.2709	3.03966
MeERF2	0.636737	0.636737	0.343023	0.88109
MeERF3	2.23569	0.147033	0.581088	0.664011
MeERF4	0.980242	0.734532	0.636737	0.593257
MeERF5	1.96039	2.94035	0.980242	0.54813
MeERF6	0.490127	0.832257	0.538881	0.535585
MeERF7	1.47033	2.4504	0.636737	0.445086
MeERF8	2.85212	0.636737	1.41661	0.539778
MeERF9	2.4504	0.538881	0.587816	0.484429
MeERF10	0.12709	0.783404	3.92003	0.568814
MeERF11	1.02746	0.440973	0.734532	0.156201
MeERF12	0.294035	1.47033	0.440973	1.8518
MeERF13	0.121088	0.365578	0.685643	0.694659
MeERF14	1.02746	0.382356	0.141365	NA
MeEIL1	0.271077	0.587816	0.636737	0.538881
MeEIL2	0.662638	0.757446	0.489933	1.19428
