# Supplementary material for: Expression patterns of members of the ethylene signaling–related gene families in response to dehydration stresses in cassava
Source: PLoS One. 2017 May 23;12(5):e0177621. doi: 10.1371/journal.pone.0177621 (PMC5441607; doi:10.1371/journal.pone.0177621)
Supplement: S8 Table — (XLSX) [file pone.0177621.s008.xlsx]

## Sheet: Sheet1
S8 Table. Expression data (log2-based values) of the ethylene receptor genes and transcription factor genes after various abiotic stress treatments in cassava leaves.
Gene	D(3d)	D(6d)	D(9d)	D(12d)	D(15d)	D(18d)	O(1h)	O(2h)	O(4h)	O(8h)	O(12h)	O(24h)	S(1h)	S(2h)	S(4h)	S(8h)	S(12h)	S(24h)
MeERS1	0.215009	-0.399446	-0.148753	1.60522	2.64096	0.602475	0.279965	-0.43756	1.67539	0.372182	0.14052	-0.064333	-0.135476	0.184524	0.189584	0.460693	0.254454	0.825494
MeERS2	0.900208	2.76513	0.548454	5.41021	7.7253	3.98249	1.03311	0.923571	4.01854	0.478753	1.48852	2.02385	1.36923	-0.338065	-0.790425	-1.90615	1.84419	2.0754
MeERS3	0.149376	0.443987	-0.410624	3.21145	1.75896	0.641454	0.944766	0.703151	4.17972	0.162494	0.0546968	0.914697	0.829446	0.864983	0.627951	0.916553	1.11332	5.65414
MeERS4	1.13945	2.45414	1.27871	2.55969	3.10498	1.76484	1.37668	0.964794	-0.445679	-0.643324	-1.36222	-1.76015	-0.716013	-0.797923	0.00519917	-1.75591	1.45726	0.319801
MeERS5	1.31496	1.90822	2.68035	4.47993	5.31492	0.896229	1.31763	-2.91382	-1.03029	-0.114283	-0.844655	-0.537654	-0.538765	0.109866	0.162759	1.19751	1.04264	2.62585
MeETR2	-6.26951	-1.88875	-6.92241	-6.40023	-0.689515	-1.3101	0.191736	2.95917	0.624506	1.59903	0.92409	1.67643	-0.890134	-0.544565	0.253735	-3.28644	-4.66013	-2.71554
MeEIN4	-2.42305	-0.495585	-0.699965	-0.444881	1.42281	-1.46997	0.861662	-0.0655024	-0.916152	-1.14526	0.0909558	-0.86	1.35752	2.08295	1.43922	0.429078	3.28431	-1.51752
MeERF1	-0.247937	3.20374	-2.83602	2.71097	2.11558	-2.05603	0.248142	1.60491	0.894818	0.668367	1.3809	1.50281	1.14415	1.81461	0.498631	0.580439	2.50028	1.71804
MeERF2	-1.45751	0.00654464	-0.587589	4.63312	5.69918	-1.01	0.810486	1.35759	0.799986	3.01291	1.32021	0.860486	-1.15727	-2.51141	-0.358219	0.305509	5.14994	2.35551
MeERF4	3.26104	-0.59044	2.96627	5.83544	9.61958	0.957628	1.56688	2.15123	1.4708	3.44206	3.68757	3.29553	3.57421	1.4301	3.85927	5.84927	13.3492	7.90484
MeERF5	1.30257	-0.748804	-0.438267	4.8236	3.28631	-0.574486	-1.79783	-1.85664	1.74005	0.201906	-1.96916	-0.959946	0.639406	-0.481706	0.25457	1.32042	5.12513	0.365026
MeERF6	2.19775	-1.00237	2.07	1.87499	3.20685	-2.21422	0.0525321	-0.236541	5.1617	1.55581	1.01	2.83771	-2.37652	-4.77471	-3.71941	-1.93235	-1.87721	-2.66218
MeERF7	-0.0961673	-0.801166	-1.09991	0.72	6.06002	-3.7282	-0.902217	-1.33222	2.49874	0.603632	0.154565	1.25383	-0.828594	-2.12029	-1.40998	-1.14531	0.449848	0.681406
MeERF8	-0.103786	0.0580115	-3.65406	-4.81535	-2.48677	-5.09235	-1.72903	-3.5785	4.80966	-1.07452	-2.25173	-2.91452	-0.823311	-3.42501	-1.69376	-1.39414	-2.01543	-1.79854
MeERF9	1.33926	-0.0942702	0.771165	3.37393	6.03898	-0.257742	0.526792	-0.76	1.62158	1.59461	-0.685286	1.43582	0.143536	-0.911386	-1.16591	1.10048	-3.65689	3.11305
MeERF10	2.19042	3.32633	1.1299	11.2699	4.82	3.26156	0.238129	0.933044	6.56553	2.34586	0.188476	2.37724	0.120208	-0.750232	-1.11352	0.803638	0.815095	1.71157
MeERF11	0.106517	1.0547	-0.610277	1.87889	5.50972	4.28983	0.362122	0.651775	1.42917	-1.41984	1.56725	0.579266	-2.0101	-2.4201	-2.74983	-1.73336	-3.55927	0.0940509
MeERF12	1.2663	0.413117	0.0672083	2.72199	6.05586	4.5	0.101246	1.38527	2.19457	-0.192638	1.12286	0.477393	-1.39415	-0.899205	-1.3339	1.65259	-0.760992	1.1658
MeERF13	0.646689	-2.0283	-2.04381	-6.31196	-1.38002	1.81	1.45348	-0.822346	-1.24891	-1.23264	-1.89125	-1.55663	-1.94471	-2.21291	-0.538324	1.86544	-2.79519	-3.60394
MeEIL1	0.0553899	0.730104	-0.153252	2.23	3.07555	0.110832	-2.19736	-2.49581	0.942076	-0.577364	2.16208	-0.146636	-2.84516	-2.27087	-1.77308	-3.33865	0.229272	-2.80859
MeEIL2	-1.16795	2.41163	-1.36095	8.6089	4.4151	0.573711	0.50669	-0.192003	0.163692	0.585507	0.91789	0.55669	1.04324	0.977749	2.29297	0.157603	-0.157104	-0.419608
D, O, and S respectively denote drought, osmotic and salt stress treatments.
