# Supplementary material for: Expression patterns of members of the ethylene signaling–related gene families in response to dehydration stresses in cassava
Source: PLoS One. 2017 May 23;12(5):e0177621. doi: 10.1371/journal.pone.0177621 (PMC5441607; doi:10.1371/journal.pone.0177621)
Supplement: S11 Table — (XLSX) [file pone.0177621.s011.xlsx]

## Sheet: Sheet1
S11 Table. Expression data (log2-based values) of the ethylene receptor genes and transcription factor genes after various abiotic stress treatments in cassava stems.
Gene	D(3d)	D(6d)	D(9d)	D(12d)	D(15d)	D(18d)	O(1h)	O(2h)	O(4h)	O(8h)	O(12h)	O(24h)	S(1h)	S(2h)	S(4h)	S(8h)	S(12h)	S(24h)
MeERS1	5.20283	6.492	5.98242	6.45517	5.09745	NA	-2.26069	-1.66602	-3.41624	-1.90994	-5.53383	1.08	3.31319	2.06534	0.00460881	1.11461	-0.130037	0.9117
MeERS2	2.5056	3.92608	4.07161	0.464212	2.98865	NA	-2.74331	-4.5566	-6.23653	-2.03328	-4.72084	-0.347609	-0.780742	-3.15789	-1.86553	-3.17001	-2.43328	-2.22833
MeERS3	1.08142	0.75914	1.67934	0.715507	-2.03719	1.13534	-0.0517009	-0.278926	-2.56025	-1.11584	-2.69112	3.2436	-1.28021	0.924575	-0.792949	-0.560208	1.19028	-1.28422
MeERS4	-0.913991	-0.82353	-0.73263	-0.185523	-2.94258	-0.828617	-3.12093	-4.43138	-5.41691	-2.68401	-6.78491	-0.29065	0.550554	1.41559	1.05014	0.576949	0.392805	0.416935
MeERS5	-0.0841877	2.44697	-0.0208236	1.14697	-1.07074	-1.87738	-0.732959	-2.93435	-2.45601	4.09453	-0.402336	-0.881227	-0.263006	0.0131217	1.00695	-0.638547	4.95435	-2.90062
MeEIN4	-1.23259	1.62965	-1.05449	0.1509	-2.80591	-0.895182	2.69465	-0.565078	1.18534	6.22706	1.96809	0.106481	-0.864804	0.867385	0.200935	-0.414957	5.12244	-0.395845
MeERF1	-1.95323	-2.08556	-1.83685	-1.53887	-4.13069	0.182082	-5.41966	-4.22151	-7.51966	-1.9153	-6.78557	-0.0356692	-5.57809	-3.26	-0.594307	-0.308547	0.817091	-3.37799
MeERF2	-5.09813	-5.73313	-3.80173	-2.91775	-7.41313	NA	1.30475	0.635268	-3.56681	-0.58	-3.40024	-7.72414	-7.69196	-5.2757	-7.488	-3.73024	-5.18664	-4.59809
MeERF4	-3.35484	-3.18006	-1.10075	-0.94	-4.06034	NA	-0.503781	-1.28088	-3.01719	-0.312942	-4.79537	1.35912	-4.83249	-3.12307	-3.34073	-0.84322	-2.42138	-1.43537
MeERF5	0.172239	0.0865299	0.368754	0.194794	-0.723765	-1.51465	4.4016	3.18538	3.50061	4.00677	-1.39588	8.86044	-0.432279	2.00034	0.798558	0.662576	0.167131	-0.766893
MeERF6	3.56743	4.75905	3.48225	5.44342	4.19922	3.73426	2.32317	2.60539	1.98131	0.601988	-1.68684	8.32894	2.5334	2.66688	4.0363	2.60288	2.84076	3.34122
MeERF7	0.00694549	0.853319	1.24466	2.62875	-0.992216	-2.90991	-1.35509	-1.52856	-3.46745	-2.77727	-5.88592	4.19763	-4.88759	-0.801108	-1.04539	-2.08634	-1.31293	-1.11277
MeERF8	1.24782	3.12533	1.71588	3.79025	1.11489	4.03856	-1.85892	-2.31944	-3.412	-1.76615	-5.77896	1.25626	-2.4	-0.735156	-1.94254	1.6287	-1.12407	-0.937987
MeERF9	-1.6595	-1.24697	-0.124786	-0.5837	-2.94749	-1.62595	-2.77167	-2.68624	-2.98743	-2.10555	-3.58582	-1.82478	-4.74566	-1.84727	-2.78566	-0.606831	-3.09586	-2.79395
MeERF10	0.176732	0.448972	0.106732	2.09825	-1.97083	1.45171	-0.78549	-0.113875	0.0661253	-0.122905	-1.02117	0.581359	-2.81586	-0.43565	-0.972012	-0.246451	-0.202049	-0.610554
MeERF11	-0.686568	0.423566	-1.09613	0.010922	-1.4057	-3.12908	0.65487	0.642251	1.20856	0.0463942	-1.079	2.87075	2.69853	3.10759	3.47717	4.09733	1.40675	4.10178
MeERF12	-2.48063	-2.04876	-2.62072	-2.2544	-3.72619	-5.25072	-2.27849	-0.248489	0.0150402	0.915186	-1.91745	1.42028	-0.121168	0.895182	1.30518	-0.706677	-2.93336	0.329272
MeERF13	-0.0883362	1.22204	0.871109	1.12581	-1.05242	-1.9835	0.92659	2.13674	1.1336	-0.148834	-0.541602	1.08618	4.19318	5.17415	2.8473	3.38938	3.07219	6.74758
MeEIL1	8.31	9.18	8.81376	7.93	8.27689	9.73995	1.76958	0.69461	2.55544	1.18876	1.04353	1.48513	4.76796	1.6622	1.99046	1.82963	1.43445	2.64011
MeEIL2	3.84132	4.73243	4.36688	2.67132	4.39346	4.64973	0.385078	-1.0343	1.15087	-0.457783	-0.959965	-0.624922	3.81302	0.701454	0.00389049	1.12145	-0.165736	1.16643
D, O, and S respectively denote drought, osmotic and salt stress treatments.
