# Supplementary material for: Expression patterns of members of the ethylene signaling–related gene families in response to dehydration stresses in cassava
Source: PLoS One. 2017 May 23;12(5):e0177621. doi: 10.1371/journal.pone.0177621 (PMC5441607; doi:10.1371/journal.pone.0177621)
Supplement: S12 Table — (XLSX) [file pone.0177621.s012.xlsx]

## Sheet: Sheet1
S12 Table. Statistical analysis (Student's t-test) of expression data (log2-based values) of the ethylene receptor genes and transcription factor genes after various abiotic stress treatments in cassava stems (t(0.05,4) = 2.776).
Gene	D(3d)	D(6d)	D(9d)	D(12d)	D(15d)	D(18d)	O(1h)	O(2h)	O(4h)	O(8h)	O(12h)	O(24h)	S(1h)	S(2h)	S(4h)	S(8h)	S(12h)	S(24h)
MeERS1	5.81129	86.8686	43.3586	11.3118	9.84467	NA	23.0946	13.6031	26.7049	18.565	28.7116	14.0365	4.62417	11.5726	0.0300388	7.66698	0.819151	8.8366
MeERS2	22.209	22.0079	8.79599	12.398	7.58029	NA	9.73442	10.9374	11.2908	8.6467	10.9976	2.38839	2.50511	10.158	8.02477	10.0021	9.32404	8.88055
MeERS3	6.64959	3.95299	13.8778	4.45387	5.96955	2.69336	0.284842	1.23916	6.71288	4.33496	6.78883	41.7775	28.4966	45.3497	6.52458	14.6229	4.08229	12.7898
MeERS4	5.62751	6.46425	5.7063	0.908113	12.6789	4.64619	7.32727	7.89289	8.08262	6.98035	8.20394	1.50077	6.57945	22.5771	15.1673	6.94845	4.42105	4.52009
MeERS5	0.243353	21.0508	0.0591913	6.0898	2.64238	3.69257	2.76433	6.87034	6.46472	6.00879	1.92223	3.58075	1.21779	0.143477	17.923	5.26005	9.05048	16.0172
MeEIN4	14.609	24.7263	6.98101	1.95379	27.5082	13.35	6.28151	20.1501	23.8704	12.0635	8.51129	1.70581	6.93099	3.1628	0.776419	29.3421	9.08483	5.04504
MeERF1	17.9259	29.8605	20.0833	14.9191	37.0349	1.35486	7.11096	6.88884	7.24148	5.30184	7.21517	0.177669	18.2362	16.5917	3.6769	2.56556	12.8709	16.8311
MeERF2	22.8728	23.1083	21.8832	18.5677	23.4391	NA	11.6401	4.37956	7.24853	2.62067	7.16676	7.87916	23.4656	22.9667	23.4437	21.2964	22.9315	22.5201
MeERF4	11.8304	11.6642	6.93974	5.57296	12.2341	NA	2.93736	5.91444	8.86416	1.96773	9.78052	12.0351	15.5254	13.1698	14.4475	3.94849	12.9395	9.56485
MeERF5	2.00103	0.531346	3.58389	0.913934	3.09161	10.798	127.908	77.7367	98.9312	142.598	5.95343	2403.52	1.1955	15.7702	2.51969	2.54502	0.552785	2.15547
MeERF6	57.7883	9.24447	96.3408	9.63865	5.55718	4.75774	38.4545	17.2809	6.61891	3.76153	6.36579	4.68325	17.8383	31.0679	6.21515	20.4892	13.1415	110.703
MeERF7	0.0532253	5.25577	9.839	18.1677	8.42528	14.0509	4.72812	5.83478	8.17927	7.78104	8.96193	4.44009	18.9931	7.64807	6.0017	14.816	8.04033	10.5541
MeERF8	9.92571	47.4294	19.8692	7.85409	3.89551	5.04095	4.47224	4.88821	5.59293	4.34092	6.06191	8.3944	14.8333	3.63963	12.435	6.40931	6.69177	8.85062
MeERF9	4.00223	3.40181	0.473283	1.69882	5.0975	3.81414	24.2181	24.8857	23.7593	22.2831	26.98	20.2238	8.76843	6.56589	7.71754	2.84804	8.01959	7.77593
MeERF10	0.89435	1.98992	0.527008	5.3169	5.02939	11.9036	2.54089	0.468095	0.289167	0.496578	3.03349	3.02725	30.329	8.64236	9.08131	1.88459	2.22191	11.3531
MeERF11	2.5887	1.38541	3.79096	0.043002	4.35971	6.2891	14.91	6.79232	3.22756	0.66294	7.51621	11.3226	10.3861	11.8041	39.6654	9.52562	12.7723	100.081
MeERF12	5.97626	5.50605	6.07783	5.71665	6.7175	7.08933	4.81606	0.94433	0.0548675	5.33478	4.45197	4.70619	0.457693	13.35	17.958	8.16517	29.9922	8.09802
MeERF13	0.394166	7.92749	5.47137	7.96431	3.38183	4.9048	5.14592	22.6231	3.58623	0.765766	2.68238	9.98581	5.22547	11.8861	40.6863	18.7193	48.5813	38.9049
MeEIL1	29.3729	29.415	352.478	29.3448	9.08691	9.85564	109.378	28.3431	29.133	8.94696	3.17354	27.1077	5.17086	7.58881	18.8077	23.0867	17.0725	28.0148
MeEIL2	77.1899	28.2963	37.1382	57.517	11.6381	406.302	27.5961	41.1679	19.4315	8.25627	167.024	63.8625	3.76452	7.44495	0.0857337	10.7787	3.13681	5.14317
D, O, and S respectively denote drought, osmotic and salt stress treatments.
