# Supplementary material for: Expression patterns of members of the ethylene signaling–related gene families in response to dehydration stresses in cassava
Source: PLoS One. 2017 May 23;12(5):e0177621. doi: 10.1371/journal.pone.0177621 (PMC5441607; doi:10.1371/journal.pone.0177621)
Supplement: S13 Table — (XLSX) [file pone.0177621.s013.xlsx]

## Sheet: Sheet1
S13 Table. Numbers of up-regulated or down-regulated members of ethylene receptor genes and transcription factor genes in expression after various abiotic stress treatments in cassava stems.
Gene		Regulated by drought stress		Regulated by osmotic stress		Regulated by salt stress		Regulated by three stresses
		Up	Down	Up	Down	Up	Down	Up	Down
Ethylene receptor genes	Numbers (points)	14/34	6/34	7/36	20/36	9/36	8/36	30/106	34/106
	Percentage (%)	41.1765	17.6471	19.4444	55.5556	25	22.2222	28.3019	32.0755
Ethylene transcription factor genes	Numbers (points)	30/82	32/82	25/84	34/84	30/84	29/84	85/250	95/250
	Percentage(%)	36.5854	39.0244	29.7619	40.4762	35.7143	34.5238	34	38
MeERFs genes	Numbers (points)	18/70	32/70	19/72	33/72	21/72	29/72	58/214	94/214
	Percentage(%)	25.7143	45.7143	26.3889	45.8333	29.1667	40.2778	27.1028	43.9252
MeEILs genes	Numbers (points)	12/12	0/12	6/12	1/12	9/12	0/12	27/36	1/36
	Percentage(%)	100	0	50	8.33333	75	0	75	2.77778
All genes	Numbers (points)	44/116	38/116	32/120	54/120	39/120	37/120	115/356	129/356
	Percentage(%)	37.931	32.7586	26.6667	45	32.5	30.8333	32.3034	36.236
