# Supplementary material for: Expression patterns of members of the ethylene signaling–related gene families in response to dehydration stresses in cassava
Source: PLoS One. 2017 May 23;12(5):e0177621. doi: 10.1371/journal.pone.0177621 (PMC5441607; doi:10.1371/journal.pone.0177621)
Supplement: S14 Table — (XLSX) [file pone.0177621.s014.xlsx]

## Sheet: Sheet1
S14 Table. Expression data (log2-based values) of the ethylene receptor genes and transcription factor genes after various abiotic stress treatments in cassava roots.
Gene	D(3d)	D(6d)	D(9d)	D(12d)	D(15d)	D(18d)	O(1h)	O(2h)	O(8h)	O(12h)	O(24h)	S(1h)	S(2h)	S(4h)	S(8h)	S(12h)	S(24h)
MeERS1	-1.41523	-2.02336	-1.65426	-1.56533	0.619688	5.30024	-0.522393	-0.823004	0.683831	0.0887874	0.00833128	1.13747	-1.28976	-1.55489	-1.46461	-0.596122	-1.937
MeERS2	-1.47548	-0.689688	-0.789307	0.333861	2.95549	5.68948	-0.147821	-1.08267	1.9722	0.417229	1.8976	0.400841	-3.40896	-2.23751	-4.26376	-3.33155	-4.60082
MeERS3	1.03705	-1.66938	0.55	1.6714	2.82016	7.53461	1.07292	-0.538387	1.85565	0.365338	0.862909	-1.61124	2.11471	0.19	-0.490347	0.759584	-0.117922
MeERS4	1.28083	2.19518	-0.715026	5.65	5.52504	1.16083	2.44644	1.55338	3.20352	1.77788	3.11329	-0.506216	4.95567	4.30117	5.21775	4.5701	4.37277
MeERS5	5.83511	-0.527782	5.15375	0.685998	5.2105	7.37001	-0.722985	0.512924	1.86566	2.40126	1.48862	-0.410124	0.399783	2.01292	-0.591383	-0.700193	-0.434647
MeEIN4	5.17	0.165526	5.76848	1.17602	3.63475	7.68806	0.200471	2.54848	3.27346	3.24257	2.99747	-3.8552	-1.78617	-0.894465	-3.37877	-1.63069	-1.60346
MeERF1	-0.970841	0.798206	-1.95585	3.31228	3.51985	-2.90529	-5.01854	-2.26315	-0.623005	-2.43364	-2.42934	-9.46338	-1.78965	-3.08227	-4.05383	-2.81477	-2.96938
MeERF2	-0.805432	1.66685	-2.50035	6.10461	3.55461	-0.688476	-3.02896	-4.34911	-2.32606	-5.97911	-6.74834	-3.8485	0.0288315	-2.868	-2.70173	-2.5563	-5.25075
MeERF4	-1.41739	0.371675	-1.64477	5.09575	3.55523	-1.39677	-1.1	0.118454	0.797266	-1.93501	-2.66502	-2.79367	0.451945	-0.377864	-1.47973	-1.37983	-2.69668
MeERF5	-1.32254	0.601272	-1.73723	0.862182	4.39083	-0.227229	0.49539	0.743878	0.534673	0.699827	0.509204	1.25914	0.98	1.7861	2.69659	2.74899	0.478715
MeERF6	-3.33493	-1.30474	-3.10518	2.77436	3.83409	-2.6802	-1.73177	-1.52523	0.608296	-0.659834	-1.70073	-1.70928	1.00569	-1.44995	0.598296	2.75843	0.53242
MeERF7	-0.728221	0.853115	-1.69042	6.08353	5.52875	-0.904247	-4.22927	-4.47041	-0.816043	-4.64991	-5.92343	-6.77858	-3.01136	-3.48201	-3.50683	-2.07704	-4.05191
MeERF8	-1.48808	-0.590058	-2.60872	2.46942	-2.9628	-1.67947	-3.40103	-3.63951	0.529768	-2.14535	-2.823	-3.43504	3.88473	0.178981	3.1738	4.88189	3.68202
MeERF9	-3.15173	-3.68374	-1.82094	2.59397	-2.89554	-3.68005	-2.23055	-1.18166	1.12739	-3.33083	-3.07981	-4.49776	-2.51325	-3.21122	-3.54	-4.29191	-4.47672
MeERF10	-1.13534	-0.572298	-1.49969	3.86466	-1.69555	-1.83886	-3.71067	-5.60936	-1.95404	-5.38803	-3.64055	-5.07892	-1.73519	-2.38731	-2.79913	-2.55601	-2.44456
MeERF11	-4.80239	-3.34071	-5.08556	-2.02348	0.619382	-2.16289	-2.77833	-4.77963	-2.44522	-3.45171	-2.26076	-4.98824	-1.01089	-1.67716	-2.89873	-1.38824	-2.1527
MeERF12	-4.63224	-3.99571	-6.72758	-2.79567	-1.30924	-3.70348	-4.24	-6.86435	-4.24979	-4.40309	-3.6164	-4.5366	-5.59361	-5.17256	-6.62609	-4.72561	-5.2491
MeERF13	-3.7317	-2.84139	-4.66889	-1.41823	-0.551698	-2.806	-1.83353	-2.59701	-3.47508	-2.90028	-2.99136	0.253629	-1.17928	-3.75451	0.508645	0.370723	-0.671078
MeEIL1	0.546012	0.485234	-0.0259093	1.86354	4.14367	7.39861	0.535043	0.00121265	1.85518	0.795043	0.69052	1.49926	0.592963	-0.331637	-1.27191	0.384419	-0.780738
MeEIL2	0.0613507	0.579127	0.106918	1.54614	3.92954	8.62083	-0.147702	-0.235345	-1.66	-2.07397	-1.49979	2.6856	1.32913	0.0155975	1.22917	0.588744	0.591408
D, O, and S respectively denote drought, osmotic and salt stress treatments.
