# Supplementary material for: Expression patterns of members of the ethylene signaling–related gene families in response to dehydration stresses in cassava
Source: PLoS One. 2017 May 23;12(5):e0177621. doi: 10.1371/journal.pone.0177621 (PMC5441607; doi:10.1371/journal.pone.0177621)
Supplement: S15 Table — (XLSX) [file pone.0177621.s015.xlsx]

## Sheet: Sheet1
S15 Table. Statistical analysis (Student's t-test) of expression data (log2-based values) of the ethylene receptor genes and transcription factor genes after various abiotic stress treatments in cassava roots (t(0.05,4)=2.776).
Gene	D(3d)	D(6d)	D(9d)	D(12d)	D(15d)	D(18d)	O(1h)	O(2h)	O(8h)	O(12h)	O(24h)	S(1h)	S(2h)	S(4h)	S(8h)	S(12h)	S(24h)
MeERS1	7.85038	8.82258	8.04353	6.21075	6.79202	13.7679	4.25636	3.73521	16.5797	1.84164	0.0786751	1.84285	8.2214	9.64338	8.87707	2.15747	7.23004
MeERS2	10.0464	5.45116	5.91889	1.29031	16.9123	105.088	1.22422	10.3196	56.1517	6.52096	10.1788	0.284853	19.1721	6.42273	24.4938	12.3507	21.6558
MeERS3	2.41663	28.572	7.83748	3.32127	4.39139	88.6127	4.77386	4.26186	25.3437	8.89295	8.29806	0.180627	0.89418	0.037797	0.0773766	0.186094	0.02107
MeERS4	19.5178	50.3363	7.67989	219.886	148.14	17.5826	7.42755	41.3701	60.2915	10.7389	13.0233	0.96996	32.4906	8.36643	10.3285	54.4839	16.3533
MeERS5	33.149	0.594042	3.58562	1.08846	21.8381	41.7071	1.23443	1.25368	7.36235	9.50053	2.95837	6.03723	2.07595	8.37648	2.58142	9.6875	5.37494
MeEIN4	22.5614	0.813843	48.7643	3.42583	22.7937	345.419	2.27592	92.4721	37.2195	22.8909	27.6102	1.90204	1.44991	0.590365	1.77105	1.3551	1.06202
MeERF1	4954.31	87.1565	8920.55	452.966	969.5	6220.64	10.7463	8.7635	3.43825	9.03229	8.78609	117.633	69.404	84.8096	107.633	97.2075	95.9635
MeERF2	8.40619	9.01903	580.762	187.495	174.067	15.5274	13.7548	15.3041	12.6974	15.839	15.9435	12.2022	0.261974	11.1912	11.0147	10.8947	12.7814
MeERF4	4.20112	1.28909	25.7801	13.3994	14.4262	5.33911	170.85	1.39355	5.18998	260.97	54.8291	68.4707	1.24709	3.6031	23.1414	47.1336	59.2045
MeERF5	4.71497	3.2162	18.24	7.0139	24.6859	2.16091	10.3192	6.39921	4.50359	24.9489	2.56678	6.48962	3.55908	11.4121	5.76051	6.1433	3.10828
MeERF6	6.85455	3.43421	13.9704	2.29855	15.5719	9.85628	8.84817	7.03383	6.55255	4.3999	8.70213	11.7435	4.53651	9.21686	8.7579	51.697	2.01039
MeERF7	3.31348	6.83058	42.2885	10.2878	69.1393	16.9205	16.7253	16.7407	4.36952	16.8481	17.406	17.5064	15.3573	9.20935	16.0034	13.5033	16.6294
MeERF8	28.5533	11.0664	27.1288	20.6966	31.9512	41.8951	59.0895	51.2882	4.48905	23.068	55.3124	90.1906	7.71855	8.03892	156.712	17.9944	7.14367
MeERF9	30.7195	35.3525	27.3032	56.4548	27.2763	34.1479	27.5952	7.84901	4.18005	31.833	26.2192	142.26	55.1809	104.364	160.912	150.91	138.676
MeERF10	14.0008	3.45004	16.2995	64.7198	18.0094	18.0398	18.9639	20.3629	14.7747	20.2045	19.095	2318.4	14.3823	40.6393	2106.27	90.9107	68.4188
MeERF11	284.873	132.344	731.881	67.3323	40.9203	67.9406	21.3088	26.0734	22.2072	24.3682	18.8707	1217.17	6.1698	29.223	475.754	66.7054	106.604
MeERF12	420.016	156.067	1852.78	1027.86	40.2047	265.598	66.8501	70.0674	66.7884	51.5288	61.43	511.434	291.77	7417.28	2508.66	598.301	652.821
MeERF13	98.0236	90.3987	101.185	42.4581	33.6859	88.9643	25.7706	28.3468	45.4566	50.9652	32.9743	2.28427	26.2661	149.158	14.9855	4.71488	23.1809
MeEIL1	1.58609	2.05735	0.0880177	13.579	83.3252	841.693	33.1602	0.0244203	50.8376	46.5882	16.6083	6.29886	2.61582	1.01557	3.01471	1.52571	2.09718
MeEIL2	0.916882	3.46107	0.845589	4.21516	13.2845	25.2809	1.56342	0.298302	10.5174	10.6917	9.34897	94.4369	25.8654	0.653193	92.7809	5.86476	15.6785
D, O, and S respectively denote drought, osmotic and salt stress treatments.
