# Supplementary material for: Expression patterns of members of the ethylene signaling–related gene families in response to dehydration stresses in cassava
Source: PLoS One. 2017 May 23;12(5):e0177621. doi: 10.1371/journal.pone.0177621 (PMC5441607; doi:10.1371/journal.pone.0177621)
Supplement: S16 Table — (XLSX) [file pone.0177621.s016.xlsx]

## Sheet: Sheet1
S16 Table. Numbers of up-regulated or down-regulated members of ethylene receptor genes and transcription factor genes in expression after various abiotic stress treatments in cassava roots.
Gene		Regulated by drought stress		Regulated by osmotic stress		Regulated by salt stress		Regulated by three stresses
		Up	Down	Up	Down	Up	Down	Up	Down
Ethylene receptor genes	Numbers (points)	20/36	6/36	16/30	1/30	7/36	15/36	43/102	22/102
	Percentage (%)	55.5556	16.6667	53.3333	3.33333	19.4444	41.6667	42.1569	21.5686
Ethylene transcription factor genes	Numbers (points)	21/84	42/84	2/70	50/70	14/84	50/84	37/238	142/238
	Percentage(%)	25	50	2.85714	71.4286	16.6667	59.5238	15.5462	59.6639
MeERFs genes	Numbers (points)	15/72	42/72	1/60	47/60	10/72	49/72	26/204	138/204
	Percentage(%)	20.8333	58.3333	1.66667	78.3333	13.8889	68.0556	12.7451	67.6471
MeEILs genes	Numbers (points)	6/12	0/12	1/10	3/10	4/12	1/12	11/34	4/34
	Percentage(%)	50	0	10	30	33.3333	8.33333	32.3529	11.7647
All genes	Numbers (points)	41/120	48/120	18/100	51/100	21/120	65/120	80/340	164/340
	Percentage(%)	34.1667	40	18	51	17.5	54.1667	23.5294	48.2353
