# Supplementary material for: Expression patterns of members of the ethylene signaling–related gene families in response to dehydration stresses in cassava
Source: PLoS One. 2017 May 23;12(5):e0177621. doi: 10.1371/journal.pone.0177621 (PMC5441607; doi:10.1371/journal.pone.0177621)
Supplement: S17 Table — (XLSX) [file pone.0177621.s017.xlsx]

## Sheet: Sheet1
S17 Table. Expression data (log2-based values) of the ethylene receptor genes and transcription factor genes after various abiotic stress treatments in cassava tuberous roots.
Gene	D(3d)	D(9d)	D(15d)	D(18d)	O(1h)	O(2h)	O(8h)	S(1h)	S(2h)	S(4h)	S(8h)	S(12h)	S(24h)
MeERS1	0.439134	-1.101	-2.68586	-1.17565	-1.09916	0.807467	0.755858	-3.58915	-3.58381	-4.96501	-3.93082	-4.76958	-4.8322
MeERS2	-1.46958	-2.14409	-2.94668	-1.52513	-0.877792	0.869654	1.84	-4.31995	-4.98809	-4.69882	-4.39953	-6.22194	-5.54414
MeERS3	0.78	-0.614887	-1.15523	1.81972	-0.373268	1.43255	1.51171	-2.58882	-2.15668	-3.40806	-2.91806	-4.84308	-4.06588
MeERS4	0.970899	-0.180374	-1.67083	-0.807106	-1.46315	0.783694	1.3427	-2.08934	-2.85784	-2.60945	-3.44751	-3.47028	-3.81028
MeEIN4	NA	NA	NA	NA	-0.267705	7.00237	-0.16214	NA	NA	NA	NA	NA	NA
MeERF1	-0.487143	-1.77714	-2.95262	-2.99741	-4.02931	1.40509	2.21547	0.334711	-3.68406	4.85931	-3.12132	3.07378	-0.550489
MeERF2	-2.66327	-4.83882	-4.58379	-3.07369	-4.44557	-1.59924	-0.875704	-1.32512	-3.82445	-4.06982	-4.2059	-3.92082	-4.36089
MeERF4	-1.28992	-2.47801	-3.02283	-2.13791	-0.0475097	1.02596	4.86336	2.5706	2.11108	1.99765	0.436245	-1.11165	-0.580164
MeERF5	0.734766	-0.206481	-1.05139	-0.0664809	2.14747	0.278091	2.33438	-0.0610395	-1.26097	-0.0816332	-2.33549	-1.06719	-2.12159
MeERF6	3.87367	3.02523	2.51854	3.09104	1.79883	1.92855	4.5429	-0.585234	-1.23166	2.55955	-2.02627	2.47525	-2.84014
MeERF7	-1.30479	-1.74973	-3.76036	-2.39783	-1.3805	0.591355	0.638857	-3.09529	-3.26	-0.287286	-3.30842	-2.48042	-2.69871
MeERF8	-1.33575	-1.95816	-3.69655	-1.21927	-0.14396	0.623831	1.55834	6.58513	13.6825	7.95815	5.1417	9.89779	6.83696
MeERF9	-0.514104	-0.745351	-4.19185	-0.959499	-0.512896	0.334853	2.116	6.23214	14.0099	4.1281	5.23368	2.50432	3.58487
MeERF10	-1.55481	-2.18974	-3.81936	-2.14802	-0.136464	0.494784	1.01685	5.58876	13.7894	4.5329	2.96806	5.6754	3.1643
MeERF11	1.09853	-0.385004	0.85645	1.26898	-2.70833	-1.69263	0.504836	0.771262	4.13635	4.44438	1.38085	4.85826	3.08483
MeERF12	-1.29925	-0.444398	-1.28824	-1.64671	-3.64983	-2.66264	-0.91513	-1.9561	0.505204	4.54781	0.305204	5.52114	2.10975
MeERF13	2.24	0.915845	-1.16724	1.45027	1.66145	2.36688	0.853572	4.40659	6.18133	2.05511	4.04708	3.47825	3.91825
MeEIL1	2.11145	0.456757	0.668961	1.46938	-0.0340393	2.40381	1.17194	-2.78467	-3.58461	-3.40332	-3.68918	-1.22294	-4.08537
MeEIL2	0.041453	-1.34809	-1.52394	-0.998091	0.849768	1.39897	-0.0549047	-4.97844	-3.52778	-6.06069	-3.74125	-4.55069	-5.61683
D, O, and S respectively denote drought, osmotic and salt stress treatments.
