# Supplementary material for: Expression patterns of members of the ethylene signaling–related gene families in response to dehydration stresses in cassava
Source: PLoS One. 2017 May 23;12(5):e0177621. doi: 10.1371/journal.pone.0177621 (PMC5441607; doi:10.1371/journal.pone.0177621)
Supplement: S18 Table — (XLSX) [file pone.0177621.s018.xlsx]

## Sheet: Sheet1
S18 Table. Statistical analysis (Student's t-test) of expression data (log2-based values) of the ethylene receptor genes and transcription factor genes after various abiotic stress treatments in cassava tuberous roots (t(0.05,4)=2.776).
Gene	D(3d)	D(9d)	D(15d)	D(18d)	O(1h)	O(2h)	O(8h)	S(1h)	S(2h)	S(4h)	S(8h)	S(12h)	S(24h)
MeERS1	12.5782	7.75586	29.8551	19.2368	15.515	4.00854	14.3918	56.7001	102.834	342.074	188.375	329.751	288.364
MeERS2	45.7665	58.0533	64.5425	57.4382	5.93292	14.781	22.3098	21.9613	22.7862	22.6455	22.1824	23.2644	23.0674
MeERS3	21.2589	16.2609	31.6693	96.5074	1.56528	6.913	12.6988	19.4214	24.6009	31.5725	29.8424	33.9374	32.907
MeERS4	5.81308	1.66128	9.33787	3.92747	17.8676	2.38312	11.1647	17.8577	38.3345	47.5146	51.5957	53.567	54.6917
MeEIN4	NA	NA	NA	NA	1.22298	12.5613	0.898819	NA	NA	NA	NA	NA	NA
MeERF1	2.67809	6.62349	8.14512	8.16017	4.40991	7.30459	13.7592	10.2533	36.2215	694.852	34.7642	290.446	12.4585
MeERF2	49.5713	56.8479	56.4498	51.9043	6.94696	4.85909	3.31302	39.484	64.9195	66.4027	66.8409	65.94	67.1397
MeERF4	17.1113	24.1761	25.8376	22.7654	0.310344	8.31103	34.0803	158.635	106.529	94.7654	11.3461	17.2541	10.6152
MeERF5	9.11424	3.21787	12.8016	1.07669	16.1085	3.25324	8.62213	1.32649	18.6099	0.590214	25.5099	9.84337	13.896
MeERF6	80.3756	22.016	117.724	18.2956	3.25497	13.0882	7.57514	7.16257	14.4778	24.0023	18.9181	19.0729	19.4845
MeERF7	4.42106	5.21901	6.86802	5.80628	11.094	1.92402	10.5114	44.486	44.9785	1.96166	35.4889	41.432	30.8004
MeERF8	3.60543	4.42336	5.50856	3.39096	0.758115	8.20746	24.1476	6.55133	7.916	9.0796	24.4887	11.8096	23.3695
MeERF9	1.91401	2.61105	6.13848	2.86053	6.8295	6.83016	19.2237	12.0641	176.685	4.78693	8.65486	4.12646	307.314
MeERF10	4.00472	4.74089	5.63761	4.52758	2.45508	6.78244	5.66695	56.8526	8.27846	4.791	3.63933	23.0708	11.8428
MeERF11	5.50477	1.50516	4.58776	9.13261	12.9998	10.4233	2.8491	3.74115	6.71488	14.5747	8.1953	16.9874	40.5559
MeERF12	3.59813	1.60182	3.42819	3.86126	80.7389	61.7948	41.1394	4.28716	1.66507	32.7431	1.0019	15.7149	11.8688
MeERF13	12.4122	14.0641	8.54211	3.15591	10.1877	74.7393	9.0228	25.5416	9.72959	10.1114	21.7565	16.5415	17.1599
MeEIL1	15.8188	4.87282	18.766	28.0575	0.142617	13.6716	13.1091	13.2857	14.697	14.5595	14.8463	8.95733	15.1222
MeEIL2	0.34001	11.2999	11.2707	9.28783	6.5257	9.95423	1.72758	28.499	26.635	29.023	27.2625	28.1972	28.8205
D, O, and S respectively denote drought, osmotic and salt stress treatments.
