# Supplementary material for: Expression patterns of members of the ethylene signaling–related gene families in response to dehydration stresses in cassava
Source: PLoS One. 2017 May 23;12(5):e0177621. doi: 10.1371/journal.pone.0177621 (PMC5441607; doi:10.1371/journal.pone.0177621)
Supplement: S19 Table — (XLSX) [file pone.0177621.s019.xlsx]

## Sheet: Sheet1
S19 Table. Numbers of up- or down-regulated members of ethylene receptor genes and transcription factor genes in expression after various abiotic stress treatments in cassava tuberous roots.
Gene		Regulated by drought stress		Regulated by osmotic stress		Regulated by salt stress		Regulated by three stresses
		Up	Down	Up	Down	Up	Down	Up	Down
Ethylene receptor genes	Numbers (points)	1/16	9/16	5/15	2/15	0/24	24/24	6/55	35/55
	Percentage (%)	6.25	56.25	33.3333	13.3333	0	100	10.9091	63.6364
Ethylene transcription factor genes	Numbers (points)	10/56	31/56	17/42	8/42	39/84	34/84	66/182	73/182
	Percentage(%)	17.8571	55.3571	40.4762	19.0476	46.4286	40.4762	36.2637	40.1099
MeERFs genes	Numbers (points)	8/48	29/48	14/36	8/36	39/72	22/72	61/156	59/156
	Percentage(%)	16.6667	60.4167	38.8889	22.2222	54.1667	30.5556	39.1026	37.8205
MeEILs genes	Numbers (points)	2/8	2/8	3/6	0/6	0/12	12/12	5/26	14/26
	Percentage(%)	25	25	50	0	0	100	19.2308	53.8462
All genes	Numbers (points)	11/72	40/72	22/57	10/57	39/108	58/108	72/237	108/237
	Percentage(%)	15.2778	55.5556	38.5965	17.5439	36.1111	53.7037	30.3797	45.5696
