# Supplementary material for: Expression patterns of members of the ethylene signaling–related gene families in response to dehydration stresses in cassava
Source: PLoS One. 2017 May 23;12(5):e0177621. doi: 10.1371/journal.pone.0177621 (PMC5441607; doi:10.1371/journal.pone.0177621)
Supplement: S20 Table — (XLSX) [file pone.0177621.s020.xlsx]

## Sheet: Sheet1
S20 Table. The contents of proline and trehalose after various abiotic stress treatments in cassava leaves.
Indicator	D(0d)	D(3d)	D(6d)	D(9d)	D(12d)	D(15d)	D(18d)	O(0h)	O(1h)	O(2h)	O(4h)	O(8h)	O(12h)	O(24h)	S(0h)	S(1h)	S(2h)	S(4h)	S(8h)	S(12h)	S(24h)
Proline	27.4238	31.977	15.5662	11.5355	14.8944	14.5106	12.5912	27.4238	27.8503	30.4734	55.8093	51.7786	42.6935	45.5086	27.4238	24.7793	21.8042	14.5106	22.8599	15.7582	22.0921
Trehalose	0.150153	0.185556	0.246246	0.184994	0.256361	0.280525	0.321547	0.150153	0.0675463	0.0787853	0.0720419	0.015847	0.0456303	0.109131	0.150153	0.258609	0.286707	0.314242	0.391229	0.276029	0.365379
D, O, and S respectively denote drought, osmotic and salt stress treatments.
