# Supplementary material for: Expression patterns of members of the ethylene signaling–related gene families in response to dehydration stresses in cassava
Source: PLoS One. 2017 May 23;12(5):e0177621. doi: 10.1371/journal.pone.0177621 (PMC5441607; doi:10.1371/journal.pone.0177621)
Supplement: S21 Table — (XLSX) [file pone.0177621.s021.xlsx]

## Sheet: Sheet1
S21 Table. Statistical analysis (Student's t-test) of proline and trehalose contents after various abiotic stress treatments in cassava leaves (t(0.05,4)=2.776).
Indicator	D(3d)	D(6d)	D(9d)	D(12d)	D(15d)	D(18d)	O(1h)	O(2h)	O(4h)	O(8h)	O(12h)	O(24h)	S(1h)	S(2h)	S(4h)	S(8h)	S(12h)	S(24h)
Proline	3.2206	10.8349	10.0388	7.96873	9.59142	9.4863	0.209417	1.75008	21.3255	19.3313	12.3986	16.5296	1.74347	2.90445	10.355	3.17232	8.56506	3.04742
Trehalose	3.34834	8.08578	5.07899	9.43904	11.9488	18.0767	13.8821	7.12164	6.35761	14.6471	10.6601	6.73684	19.9049	15.9698	15.5936	29.8723	20.4755	26.3833
D, O, and S respectively denote drought, osmotic and salt stress treatments.
