# Supplementary material for: Expression patterns of members of the ethylene signaling–related gene families in response to dehydration stresses in cassava
Source: PLoS One. 2017 May 23;12(5):e0177621. doi: 10.1371/journal.pone.0177621 (PMC5441607; doi:10.1371/journal.pone.0177621)
Supplement: S22 Table — (XLSX) [file pone.0177621.s022.xlsx]

## Sheet: Sheet1
S22 Table. Numbers of significantly up- or down-regulated members of ethylene receptor genes and transcription factor genes in expression in various tissues after drought stress treatment.
Gene		stem		Leaf		root		tuber
		Up	Down	Up	Down	Up	Down	Up	Down
Ethylene receptor genes	Numbers (points)	14/34	6/34	20/42	7/42	20/36	6/36	1/16	9/16
	Percentage (%)	41.1765	17.6471	47.619	16.6667	55.5556	16.6667	6.25	56.25
Ethylene transcription factor genes	Numbers (points)	30/82	32/82	40/84	18/84	21/84	42/84	10/56	31/56
	Percentage(%)	36.5854	39.0244	47.619	21.4286	25	50	17.8571	55.3571
MeERFs genes	Numbers (points)	18/70	32/70	35/72	16/72	15/72	42/72	8/48	29/48
	Percentage(%)	25.7143	45.7143	48.6111	22.2222	20.8333	58.3333	16.6667	60.4167
MeEILs genes	Numbers (points)	12/12	0/12	5/12	2/12	6/12	0/12	2/8	2/8
	Percentage(%)	100	0	41.6667	16.6667	50	0	25	25
All genes	Numbers (points)	44/116	38/116	60/126	25/126	41/120	48/120	11/72	40/72
	Percentage(%)	37.931	32.7586	47.619	19.8413	34.1667	40	15.2778	55.5556
