# Supplementary material for: Expression patterns of members of the ethylene signaling–related gene families in response to dehydration stresses in cassava
Source: PLoS One. 2017 May 23;12(5):e0177621. doi: 10.1371/journal.pone.0177621 (PMC5441607; doi:10.1371/journal.pone.0177621)
Supplement: S23 Table — (XLSX) [file pone.0177621.s023.xlsx]

## Sheet: Sheet1
S23 Table. Numbers of significantly up-regulated or down-regulated members of ethylene receptor genes and transcription factor genes in expression in various tissues after osmotic stress treatment.
Gene		stem		Leaf		root		tuber
		Up	Down	Up	Down	Up	Down	Up	Down
Ethylene receptor genes	Numbers (points)	7/36	20/36	11/42	5/42	16/30	1/30	5/15	2/15
	Percentage (%)	19.4444	55.5556	26.1905	11.9048	53.3333	3.33333	33.3333	13.3333
Ethylene transcription factor genes	Numbers (points)	25/84	34/84	32/84	16/84	2/70	50/70	17/42	8/42
	Percentage(%)	29.7619	40.4762	38.0952	19.0476	2.85714	71.4286	40.4762	19.0476
MeERFs genes	Numbers (points)	19/72	33/72	31/72	14/72	1/60	47/60	14/36	8/36
	Percentage(%)	26.3889	45.8333	43.0556	19.4444	1.66667	78.3333	38.8889	22.2222
MeEILs genes	Numbers (points)	6/12	1/12	1/12	2/12	1/10	3/10	3/6	0/6
	Percentage(%)	50	8.33333	8.33333	16.6667	10	30	50	0
All genes	Numbers (points)	32/120	54/120	43/126	21/126	18/100	51/100	22/57	10/57
	Percentage(%)	26.6667	45	34.127	16.6667	18	51	38.5965	17.5439
