# Supplementary material for: Expression patterns of members of the ethylene signaling–related gene families in response to dehydration stresses in cassava
Source: PLoS One. 2017 May 23;12(5):e0177621. doi: 10.1371/journal.pone.0177621 (PMC5441607; doi:10.1371/journal.pone.0177621)
Supplement: S24 Table — (XLSX) [file pone.0177621.s024.xlsx]

## Sheet: Sheet1
S24 Table. Numbers of significantly up-regulated or down-regulated members of ethylene receptor genes and transcription factor genes in expression in various tissues after salt stress treatment.
Gene		stem		Leaf		root		tuber
		Up	Down	Up	Down	Up	Down	Up	Down
Ethylene receptor genes	Numbers (points)	9/36	8/36	13/42	6/42	7/36	15/36	0/24	24/24
	Percentage (%)	25	22.2222	30.9524	14.2857	19.4444	41.6667	0	100
Ethylene transcription factor genes	Numbers (points)	30/84	29/84	22/84	33/84	14/84	50/84	39/84	34/84
	Percentage(%)	35.7143	34.5238	26.1905	39.2857	16.6667	59.5238	46.4286	40.4762
MeERFs genes	Numbers (points)	21/72	29/72	20/72	28/72	10/72	49/72	39/72	22/72
	Percentage(%)	29.1667	40.2778	27.7778	38.8889	13.8889	68.0556	54.1667	30.5556
MeEILs genes	Numbers (points)	9/12	0/12	2/12	5/12	4/12	1/12	0/12	12/12
	Percentage(%)	75	0	16.6667	41.6667	33.3333	8.33333	0	100
All genes	Numbers (points)	39/120	37/120	35/126	39/126	21/120	65/120	39/108	58/108
	Percentage(%)	32.5	30.8333	27.7778	30.9524	17.5	54.1667	36.1111	53.7037
