# Supplementary material for: Expression patterns of members of the ethylene signaling–related gene families in response to dehydration stresses in cassava
Source: PLoS One. 2017 May 23;12(5):e0177621. doi: 10.1371/journal.pone.0177621 (PMC5441607; doi:10.1371/journal.pone.0177621)
Supplement: S25 Table — (XLSX) [file pone.0177621.s025.xlsx]

## Sheet: Sheet1
S25 Table. The changes of proline and trehalose contents after various abiotic stress treatments in cassava leaves, compared to the control.
Indicator	Mean ΔCD (%)	Mean ΔCO (%)	Mean ΔCS (%)
Proline	-38.5722	54.4366	-25.974
Trehalose	63.7475	-56.8239	110.03
ΔC = (Content treatment-Content control)/Content control*100%. D, O, and S respectively denote drought, osmotic and salt stress treatments.
